# Supplementary material for: Anthraquinones from the Aerial Parts of Rubia cordifolia with Their NO Inhibitory and Antibacterial Activities
Source: Molecules. 2022 Mar 7;27(5):1730. doi: 10.3390/molecules27051730 (PMC8911942; doi:10.3390/molecules27051730)
Supplement: Supplementary file 1 [file molecules-27-01730-s001.zip]

Archive with 1 entries (1 files):
- molecules-1588149-supplementary.pdf
